# Supplementary material for: A Novel Technique of Arthroscopic Femoral Tunnel Placement during Medial Patellofemoral Ligament Reconstruction for Recurrent Patellar Dislocation
Source: J Clin Med. 2023 Jan 15;12(2):680. doi: 10.3390/jcm12020680 (PMC9860788; doi:10.3390/jcm12020680)
Supplement: Supplementary file 1 [file jcm-12-00680-s001.zip]

Archive with 1 entries (1 files):
- jcm-2080454-supplementary.mov
